# Supplementary material for: Development and Psychometric Validation of the Hospital Medication System Safety Assessment Questionnaire
Source: Nurs Rep. 2026 Jan 12;16(1):22. doi: 10.3390/nursrep16010022 (PMC12844372; doi:10.3390/nursrep16010022)
Supplement: Supplementary file 1 [file nursrep-16-00022-s001.zip]

Archive with 1 entries (1 files):
- nursrep-4036674-supplementary.pdf
